# Supplementary material for: Pathophysiology, conventional treatments, and evidence-based herbal remedies of hair loss with a systematic review of controlled clinical trials
Source: Naunyn Schmiedebergs Arch Pharmacol. 2025 Jun 19;398(12):16311–54. doi: 10.1007/s00210-025-04286-6 (PMC12678491; doi:10.1007/s00210-025-04286-6)
Supplement: Supplementary file 1 — Supplementary file1 (XLSX 25 KB) [file 210_2025_4286_MOESM1_ESM.xlsx]

## Sheet: Sheet1
Study ID	Objective	Country/ Clinical settings	Study Design	Hair Loss Cause	Total Sample Size	Final Participants per arm	Duration	Inclusion Criteria	Exclusion Criteria	Intervention	Comparator/ Control	Outcome Domain	Outcome Measures	Outcome Time Point	Conclusion
Akhbari et al. 2024	To investigate the effect of an oral product containing Amla fruit on FAGA (Female Androgenetic Alopecia)	Iran, Dermatology and Leprosy Research Center affiliated with Tehran University of Medical Sciences	Triple-blind, randomized, controlled clinical trial	Genetic; FAGA	60 women initially (30 per group); 52 completed the study	27 (Amla group); 25 (placebo)	12 weeks	Women aged 18-60 years; FAGA types 1 and 2 hair loss [according to the Ludwig Scoring system] for > 6 months	Use of hair loss products or treatments [including finasteride, minoxidil, platelet-rich plasma, biotin, and laser therapy] or antiandrogens [such as spironolactone, cimetidine, and cyproterone acetate] in the past 2 months ; medical conditions including scalp infections in the last 6 months, cancer, autoimmune diseases, hair transplantation, pregnancy and breastfeeding, any acute illness in the …	10 cc Amla syrup three times daily	10 cc of placebo syrup three times daily	Hair growth parameters	Anagen to telogen ratio, hair count, hair thickness, other trichoscopic variables assessed using TrichoScan	12 weeks after intervention	Amla syrup increased the anagen to telogen hair ratio and improved satisfaction compared to placebo. Amla is suggested as a safe oral treatment for FAGA, but further research is needed.
												Physician satisfaction	CGI-I (Clinical Global Impression of – Improvement scale) questionnaire	At the end of weeks 6 and 12
												Patient satisfaction	PGI-I (Patient Global Impression of Improvement) questionnaire
Ashraf et al. 2022	To evaluate the efficacy of ginger supplementation in relieving persistent symptoms including hair loss in patients with controlled primary hypothyroidism who experience symptoms despite normal serum TSH (thyroid-stimulating hormone) levels.	Iran, Yasuj endocrinology clinics	Single-center, double-blind, placebo-controlled, randomized clinical trial with two parallel arms.	Hormonal; Hypothyroidism	60 patients initially (30 per group); 53 completed the study	27 (ginger group); 26 (placebo group)	30 days	Men and women aged 20-60 years, previously confirmed diagnosis of overt primary hypothyroidism, undergoing hormone replacement therapy with normal serum TSH concentration (0.3–4.5 mIU/L); BMI of 19–35 kg/m2.	Pregnancy, lactation, alcohol consumption, diabetes mellitus, dyslipidemia, vitamin D deficiency, co-occurrence of other thyroid diseases, malignancy, liver and kidney failure, hypopituitarism, malabsorption disorders [including celiac disease, inflammatory bowel disease, and atrophic gastritis], concomitant use of drugs [such as multivitamins, minerals, phenobarbital, phenytoin, carbamazepine, r…	500 mg ginger powder capsules twice daily (30 minutes before lunch and dinner)	500 mg starch-containing placebo capsules twice daily (30 minutes before lunch and dinner)	Hair loss severity (among hypothyroid symptoms)	ThySRQ (Thyroid Symptom Rating Questionnaire) [The ThySRQ questionnaire used in the study included a domain for assessing hair loss]	30 days after intervention	Daily consumption of 1000mg of ginger powder for 30 days resulted in a significant reduction in hypothyroid symptoms and improvements in anthropometric measures and laboratory indices in patients with primary hypothyroidism. Although ginger was shown to alleviate various symptoms like weight gain, cold intolerance, and constipation, it did not have a statistically significant effect on hair loss …
Campiche et al. 2020	To evaluate the ability of an Edelweiss extract to modulate human hair follicle growth ex vivo and to achieve fuller hair in vivo.	In vivo: Not specified, but ethics committee approval was obtained in England.	In vivo: Randomized, placebo-controlled, single-center clinical study	Aging; Normal Hair Loss	In vivo: 60 participants	In vivo: 30 (Edelweiss; 28 women, 2 men); 30 (placebo; 25 women, 5 men)	In vivo: 5 months (150 days)	In vivo: Healthy Caucasian women and men aged 18-65 years with hair loss and losing more than 90 hairs in a combined combing and wash test.	In vivo: Known allergy to study products, scalp diseases [including psoriasis, dermatitis], pregnancy, use of medications causing hair loss; use of anti-hair loss products.	In vivo: Leave-on serum containing 3% of a product containing 2% Edelweiss dry extract, applied daily at night.	In vivo: Base formulation without Edelweiss extract (placebo)	In vivo: Hair density	TrichoScan®	On Day 150 (after 5 months)	The Edelweiss extract prolonged the anagen phase of hair follicles ex vivo and significantly increased hair density in vivo. The in vivo study also showed a strong trend toward an increased anagen-to-catagen/telogen ratio.
												In vivo: Anagen-to-catagen/telogen ratio	Trichogram analysis
Cheyasak et al. 2024	To assess the efficacy and safety of an herbal extract combination (dihydroquercetin glucoside, epigallocatechin gallate glucoside, zinc, and glycine) compared to 3% minoxidil solution for the treatment of AGA (androgenetic alopecia).	Thailand, Nonthaburi, Panyananthaphikku Chonprathan Medical Centre	Randomized, double-blind, controlled trial	Genetic; AGA	60 participants (30 men and 30 women); All completed the study	30 (herbal extract); 30 (minoxidil)	6 months (24 weeks)	Men and women aged 18-65 years, diagnosed with AGA [using Norwood-Hamilton classification for men and Ludwig classification for women]	Previous treatment with topical or systemic medications for hair loss within 6 months, Hair transplantation, Current usage of any products or shampoo for hair growth, Medical conditions [including autoimmune disease, thyroid disease, immunocompromised host]; Pregnancy/lactation	1 mL of the herbal extract (Redenyl®) [combination containing dihydroquercetin glucoside, epigallocatechin gallate glucoside, zinc, and glycin] applied twice daily.	1 mL of 3% minoxidil solution applied twice daily	Hair growth; Hair density	Total hair count (Dermoscopy) [measured in a 1 cm² area on the mid-scalp using dermoscopy], HMI (Hair Mass Index) (Haircheck system®) [measured using a Haircheck system® in a 2x2 cm² area]; Global photography [Assessed by two blinded dermatologists using a standardized 7-point rating scale]	Baseline (week 0), week 8, week 16, and week 24 *(HMI done at Baseline and after 24 weeks only)	The herbal extract combination showed comparable efficacy and safety to minoxidil in improving hair count, suggesting it as a potential alternative treatment for AGA.
												Safety/Adverse events	Reporting of adverse events	Monitored throughout the study
Choi et al. 2015	To evaluate the safety and efficacy of a topical RB-SCE (rice bran supercritical CO2 extract) for androgenic alopecia treatment.	Republic of Korea, Korea University Ansan Hospital	Double-blind, randomized, controlled, single-center trial	Genetic; AGA	Initially 50 patients (25 per group; 28 men and 22 women); 43 patients (22 men and 21 women) completed the study	21 (RB-SCE; 9 men and 12 women); 22 (placebo; 13 men and 9 women)	16 weeks	Patients >18 years, diagnosed with alopecia [Men: Hamilton-Norwood classification; Women: Ludwig classification] >2 weeks prior to the study, require treatment; agreement to participate after receiving an explanation of the study's objectives, methods, and efficacy.	Treatment with other products or medications within 2 weeks before study initiation, Allergy to any component of RB-SCE, Taking medication for another disease, Pregnancy or breastfeeding, Enrollment in another clinical study within 3 months of this study, Inability to understand the study objectives and methods; Deemed inappropriate for study participation by the clinician.	0.5% RB-SCE applied to the scalp (total 8 mL/day as 4 mL every 12 hours)	Dermal application of a placebo tonic contained no RB-SCE	Hair growth; Hair density	Hair count (Folliscope) [The number of hairs per square centimeter. Measured using phototrichography with a Folliscope 2.5], Hair diameter (Folliscope) [Measured in micrometers using phototrichography with a Folliscope 2.5]; Global photographs x(Photographic assessment by three dermatologists using a 7-point scale.)	Baseline (week 0), week 8, and week 16	RB-SCE significantly increased hair density and hair diameter in men, with promising results in patient satisfaction and photographic evaluations and without reported adverse events, confirming its effectiveness and suggesting its potential as a treatment for androgenic alopecia.
												Patient satisfaction	Self-assessment questionnaire; 3-point Rating scale	week 8 and week 16
												Safety/Adverse events	Subject reports; Clinical observation by a dermatologist
Feldman et al. 2022	To assess the efficacy and safety of ALRV5XR in treating AGA (androgenetic alopecia) and TE (telogen effluvium) in both men and women.	United States, A community clinic in San Francisco	Double-blinded, randomized, placebo-controlled trial [Two trials conducted; one for women (NCT04450589) and one for men (NCT04450602)]	Genetic; AGA or Stress; TE	Initially 92 participants (46 women, 46 men); 77 completed the study (41 women, 36 men)	37 (ALRV5XR; 20 women, 17 men); 40 (placebo; 21 women, 19 men) [Participants evaluable for terminal (TH) outcomes are 29 ALRV5XR (18 women and 11 men) and 32 placebo (21 woemn and 11 men]	24 weeks	Patients aged 18-65 years, Fitzpatrick skin type I-VI; diagnosed with AGA [Women: Ludwig classification I-1–II-2; Men: Hamilton-Norwood classification I-VII]	Not specified	ALRV5XR administered as Oral capsule (842 mg twice daily) + daily application of Shampoo (3–7 mL daily), Conditioner (3–7 mL daily), and Follicle serum (1 mL daily)	Matching placebo formulations for oral and topical applications	Hair density	Changes in TH and VH density (Phototrichogram); TH/VH ratio	Baseline (week 0), week 12, and week 24	ALRV5XR showed significant improvements in terminal hair density for both men and women with AGA and TE by reactivating dormant hair follicles and thickening miniaturized (vellus-like) hairs.
												Hair thickness	Hair diameter
												Hair growth	Growth rate (hair length/day)
												Hair shedding	Shedding rate (number of hairs shed/day)
												Response rate	Clinical significance of TH density increase (% of participants)
Lueangarun et al. 2020	To compare the efficacy and safety of an herbal extract combination to 3% minoxidil solution forAGA treatment.	Thailand, King Chulalongkorn Memorial Hospital	Prospective, randomized, triple-blind, controlled study	Genetic; AGA	32 subjects (16 males, 16 females)	17 (herbal); 15 (3% minoxidil)	24 weeks	Male and female subjects aged 18-55; diagnosed with AGA [Men: Hamilton-Norwood Stage III-IV vertex, male pattern hair loss (MPHL); Women: Ludwig Type I-II, female pattern hair loss (FPHL)]	Use of shampoo for hair growth or hair supplements within three months prior; Use of topical medical therapies for hair loss within 6 months prior to the study; Treatment with systemic therapies for hair loss [finasteride within one year and dutasteride within 1.5 years]; Other alternative treatments for hair growth within one month prior to the study; Previous hair restoration surgery; Patients …	1 mL of Hirsuit™ herbal hair tonic [herbal extract combination of biochanin A, acetyl tetrapeptide-3, salvia oil and ginseng extracts] applied twice daily to the vertex area of the scalp	1mL of 3% minoxidil solution applied twice daily to the vertex area of the scalp	Hair growth	Panel photographic assessment (Global scalp photographs); TAHC (Terminal hair dermoscopic photographs); HMI (HairCheck®) [Evaluated using cross-section trichometry on a 2x2cm2 area]	Week 0,12,24; Week 0,12,24; Week 0,24	The herbal extract combination showed comparable efficacy to 3% minoxidil solution for the treatment of mild-to-moderate AGA in both male and female participants in increasing terminal hair count and hair mass index. Furthermore, the herbal extract combination exhibited a favorable safety profile with no reported local adverse reactions, unlike minoxidil, suggesting it as a possible alternative t…
												Patient satisfaction	Questionnaire (7-point rating scale)	Week 12,24
												Safety/Toleraility	Adverse events reporting (4-point rating scale) [itchiness, dermatitis, dryness, and dandruff]	Week 0,12,24
Masoud et al. 2020	To evaluate the effectiveness and safety of a topical herbal solution and to compare it with 5% minoxidil in promoting hair growth in men with AGA	Iran, Tabriz, Sina Hospital	Randomized, double-blind controlled trial	Genetic; AGA	Initially 44 male participants; only 24 completed the study	12 (MTS: 5% minoxidil topical solution); 12 (MTS+THS: 5% minoxidil topical solution plus topical herbal solution)	36 weeks (9 months)	Men aged 18 to 50 years; Diagnosed with AGA [type III-V on the Hamilton-Norwood classification]; Normal health status; Signed written informed consent	Use of any topical or systemic hair growth medications in the past 12 months; Any inflammation or infection on the scalp; Uncontrolled hypertension; Endocrine disorders [including diabetes mellitus, liver disease, kidney disease, or cancer]; Smokers; Patients without written consent	1 ml of 5% minoxidil topical solution applied in the morning and 1 ml of the topical herbal solution applied in the evening	1 ml of 5% minoxidil topical solution applied twice daily (morning and evening)	Hair growth	Hair diameter (digital micrometer); Hair density	Month 0,3,6,9; Month 0,9	The topical herbal solution had a significant positive effect on patients with AGA and improved their quality of life. The combination was superior to 5% minoxidil alone in improving hair diameter and increasing hair density.
												Safety	Adverse events (abnormal lab tests)	Month 0,9
												Patient self-evaluation	Self-assessment questionnaire (quality of therapy point-scale)	Month 9
Mirgaloybayat et al. 2024	To compare the effects of fenugreek and metformin on clinical and metabolic features in women with PCOS.	Iran, the gynecology department of a university-affiliated hospital in Tehran	Randomized, triple-blind, parallel clinical trial	Hormonal; PCOS	Initially 118 patients; 110 completed the study	55 (Fenugreek); 55 (Metformin)	8 weeks (60 days)	Women aged 16–40 years with POCS [diagnosed based on the Rotterdam criteria] for at least 12 months; referred for their menstrual problems or other hyperandrogenism symptoms [including acne, hirsutism, and truncal obesity]	Candidate patients for ART [assisted reproductive technology]; using any hormones to induce menstruation, antiandrogens, and blood sugar control drugs	333 mg fenugreek capsules three times a day	Metformin 500 mg three times a day	Hair loss	Not specified	Week 0,8	Fenugreek showed superior safety to metformin but cannot completely substitute it in treating women with PCOS. It can be considered as an adjuvant treatment in PCOS, especially in patients with hyperlipidemia and moderate to severe hair loss.
Moosavi et al. 2020	To compare the therapeutic effect of Clobetasol propionate lotion 0.05% and squill extract in the treatment of AA	Iran, Khouzestan province, Ahvaz, Imam Khomeini hospital	Randomized, double-blind clinical trial	Immunological; AA	Initially 44 patients screened; only 42 completed the study	22 (Squill); 20 (Clobetasol)	12 weeks	Patients above five years of age with a diagnosis of scalp AA and at least 25% scalp hair loss due to AA	Use of Digoxin, Calcium, or Quinidine; Heart failure; Renal or liver dysfunction; Pregnancy or breastfeeding; Use of other medicinal herbs or any treatment for AA in the last month	Topical Squill lotion twice daily (morning and night) rubbed on the alopecia patches	Topical Clobetasol propionate 0.05% lotion twice daily (morning and night) rubbed on the alopecia patches	Hair growth	Patches size (standardized template); Hair grown no. (lens); Regrowth score (semi-quantitative scale)	Every 2 weeks for 12 weeks	Squill extract demonstrated comparable efficacy to clobetasol propionate in treating AA. Its 2% lotion showed good effect in 45% patients with patchy alopecia areata and moderate effect on re-growth of terminal hairs.
												Patient satisfaction	Patient's personal opinion	At the end of 12 weeks
Panahi et al. 2015	To evaluate the efficacy of rosemary oil in the treatment of AGA and compare its effects with 2% minoxidil	Iran, Tehran, Dermatology Clinic of Baqiyatallah Hospital	Randomized, comparative, double-blind clinical trial	Genetic; AGA	100 participants	50 (rosemary oil); 50 (2% minoxidil)	6 months (24 weeks)	Men aged 18-27 years old with AGA [classified as stage I-II based on the Hamilton-Norwood scale]	Use of topical or systemic medications for AGA in the previous 6 months; Presence of other hair or scalp disorders [including seborrheic dermatitis, psoriasis, or alopecia areata (AA)]; History of scalp surgery; Hypersensitivity to either rosemary oil or minoxidil	Topical application of rosemary essential oil twice daily to the affected areas of the scalp	Topical application of 2% minoxidil solution twice daily to the affected areas of the scalp	Hair growth	Hair count (phototrichogram) [An area of 1 cm² in the affected region of the scalp was photographed, and the number of hairs within that area was counted using a phototrichogram]	Baseline, 3 months, and 6 months	Rosemary oil, applied topically, appears to be as effective as 2% minoxidil in the treatment of AGA. Rosemary oil was associated with a lower incidence of scalp itching as a side effect compared to minoxidil.
												Scalp health	Frequency of scalp itching, dry hair, greasy hair, and dandruff
												Participant-reported outcomes	Self-reported improvement (questionnaire)	3 months and 6 months
												Safety	Adverse events	Monitored throughout the study
Pekmezci et al. 2018	To assess the efficacy, safety, and synergy of a new cosmetic herbal shampoo and solution for the treatment of AGA or TE	Turkey	Randomized, placebo-controlled, single-blind, clinical and instrumental study	Genetic; AGA or Stress; TE	120 subjects; (60 males, 60 females); (54 AGA, 66 TE)	30 subjects per group; 4 groups (A: Herbal shampoo; B: Herbal solution; C: Herbal shampoo and solution; D: Placebo shampoo and solution)	6 months	Caucasian subjects aged 20 to 55 years old diagnosed with AGA [grades II and III according to the Hamilton–Norwood scale] or TE by a dermatologist	Current use of topical or systemic medications for hair loss; other scalp or hair diseases; history of hypersensitivity; pregnant or lactating	5 ml of Herbal extracts shampoo [containing Urtica urens leaf extract, Urtica dioica root extract, Matricaria chamomilla flower extract, Achillea millefolium aerial part extract, Ceratonia siliqua fruit extract, Equisetum arvense leaf extract] applied to wet hair three times a week and left to foam for 3-4 minutes before rinsing; 3 ml of same herbal extract solution applied to dry hair twice dail…	Placebo shampoo and solution formulated to match the herbal versions in appearance and texture but without the herbal extracts	Hair loss	Pull test (Number of hairs extracted during gentle traction) [more than six hairs considered positive for hair loss]	Baseline (Month 0) and Monthly for 6 months	The herbal hair care product demonstrated significant improvements in hair parameters compared to baseline for both AGA and TE. No serious adverse events were reported. The combination of shampoo and solution demonstrated a synergistic effect, concluding that these products could be safe and effective treatment for hair loss.
												Hair growth	Hair count (Phototrichogram); A/T (% of hair in each phase)
												Scalp health	Clinical assessment of scalp conditions [like dandruff, excess sebum, redness, and itching] by a dermatologist
												Self-perceived improvement	Self-assessment questionnaire (10-point ratings on hair properties)	Month 6
Somboonwatthanakul et al. 2024	To develop and evaluate a hair tonic containing riceberry byproducts and Thai herbal extracts for reducing hair loss, gray hair, and dandruff.	Thailand, Mahasarakham University	Randomized, double-blind, placebo-controlled experimental design with a split-head method x(treatments were conducted as an intra-individual trial.)	Aging; Normal Hair Loss	20 healthy Thai subjects (2 sides of each scalp being tested)	10 (C:control tonic vs. R:experimental tonic); 10 (G:commercial tonic vs. R:experimental tonic)	30 days	Thai adults aged 20-60 years experiencing dandruff, premature canities, or hair loss.	Not specified	R (Experimental): Topical hair tonic containing CRO (riceberry oil), BRB (broken riceberry extract), and other extracts (extracts of Catunaregam tomentosa, Acacia concinna, and Tinospora crispa); 5 drops (0.13 g) applied to the designated side of the scalp daily	C (Control): Hair tonic without rice by-products or herbal extracts; G (Commercial): Giffarine Herbita hair tonic; 5 drops (0.13 g) of each hair tonic applied to the designated side of the scalp daily	Hair Loss	Hair count (% reduction)	Days 0 (baseline), 10, 20, and 30	The experimental hair tonic (R) effectively reduced hair loss and showed potential in reducing gray hair and dandruff comparable to the commercial hair tonic (G). It was well-received by users, highlighting its potential efficacy and safety as a natural hair care solution.
												User Satisfaction	A 9-point Likert scale survey	Day 30
Tanuphol et al. 2024	To evaluate the effectiveness and safety of a hair tonic containing 1% teak leaf extract compared to 5% minoxidil and placebo in treating AGA.	Thailand, Phitsanulok, Naresuan University, the Cosmetics and Natural Products Research Center (CosNat)	Double-blind, randomized placebo-controlled trial	Genetic; AGA	Initially 90 male subjects (30 per group); 81 completed the study	27 (HT-teak); 27 (5% minoxidil); 27 (placebo)	24 weeks	Men with AGA [described by Hamilton-Norwood type II to V] aged between 20-60 years old	Scalp lesions; Sensitivity to hair growth promoters or minoxidil; Use of other hair-regrowth products 3 months prior to enrollment and/or minoxidil use 6 months prior; Systemic steroid use for more than 14 days within 2 months before baseline evaluation; History of scalp radiation; Chronic diseases [including kidney disease, heart disease, uncontrolled blood pressure]	Topical application of 1% HT-teak [teak leaf extract hair tonic] twice daily (morning and night); 3-5 drops (0.5 ml) to the scalp vertex and temporal areas	Positive control: 3-5 drops (0.5 ml) of the 5% minoxidil applied twice daily; Placebo: 3-5 drops (0.5 ml) of the base formulation of the HT-teak applied twice daily	Hair growth	TAHC (Target Area Hair Count ) (Leviacam®) [It is a macrophotograph trichoscopy]; A/T (Anagen-to-Telogen Ratio) (Leviacam®)	Baseline and every 4 weeks for 24 weeks	The hair tonic with teak leaf extract demonstrated significant improvement in hair count and density, comparable to 5% minoxidil, and was well-tolerated, suggesting its potential as a natural safe and effective alternative hair growth promoter alternative for AGA treatment.
												Hair shedding	Combing test
												Adverse events	Dermatological lesions; Systemic adverse events (male reproductive system issues and palpitations)
												Satisfaction	Self-reported score (7-point scale)	Week 24
Xu et al. 2021	To evaluate the impact of TCM (traditional Chinese medicine) on controlling HER2-positive breast cancer and mitigating chemotherapy-induced hair loss in patients undergoing radical mastectomy.	China, Anhui, Anhui Provincial Hospital and The First Affiliated Hospital of Anhui Medical University	Pilot randomized controlled trial	Medications; Chemotherapy-induced hair loss	80 patients	40 (TCM + chemotherapy); 40 (chemotherapy alone)	6 months	Adults with postoperative pathologically proven HER2-positive breast cancer; Stage II-III [according to the American Joint Committee on Cancer (AJCC)], Absence of other severe comorbidities; No history of anti-ontology treatment.	Other malignancies within the previous year; refusal to participate; prior chemoradiotherapy; mental illness; liver or kidney function disorders; immune system disease; allergy to TCM.	A trastuzumab plus paclitaxel chemotherapy regimen and personalized TCM [50 mL liquid of specific tradictional Chinese medicine formula prepared by boiling containing Poria cocos (Fu Ling) 10 g, atractylodes (Bai Zhu) 10 g, ginger pinellia (Jiang Ban Xia) 10 g, Thunberg fritillary bulb (Zhe Bei Mu) 10 g, radix curcumae aromaticae (Yu Jin) 10 g, Scutellaria (Huang Qin) 10 g, zedoary (E Zhu) 10 g, …	A trastuzumab plus paclitaxel chemotherapy regimen alone	Hair loss (among Medication-related side effects)	Hair loss severity [measured as a symptom dimension as part of the Chemotherapy-related side effects, but the specific method of measurement was not detailed in the study]	At the beginning; at the end of the 6-month treatment period	TCM combined with chemotherapy effectively reduced the severity of chemotherapy-induced hair loss and improved quality of life compared to chemotherapy alone. It also mitigated other common side effects, supporting its use as an adjunctive therapy in breast cancer patients.
Yu et al. 2019	To investigate the effectiveness of Xiaoaiping, a TCM, combined with chemotherapy in treating breast cancer and managing chemotherapy-induced side effects, including hair loss.	China, Chongqing, Army Military University Daping Hospital Institute of Field Surgery, Breast Thyroid Surgery Unit	Randomized controlled trial	Medications; Chemotherapy-induced hair loss	93 patients	47 (routine chemotherapy only); 46 (Xiaoaiping + chemotherapy)	Not specified [Patient recruitment occurred from January 2016 to December 2017. The total study duration, including the six 21-day chemotherapy cycles, wasn't explicitly stated]	Adult patients diagnosed with breast cancer confirmed by histological analysis; underwent radical mastectomy	Pre-existing alopecia or related conditions, not requiring chemotherapy after surgery, with brain metastases, serious cardiovascular, liver, or renal diseases; unable to complete all chemotherapy cycles	Routine chemotherapy regimen plus Xiaoaiping (7.2 g/day, three times daily) for two weeks during each chemotherapy cycle.	Six chemotherapy cycles of docetaxel (75 mg/m2) and adriamycin (50 mg/m2) every 21 days alone	Alopecia	Alopecia severity (WHO criteria) [Graded using the World Health Organization (WHO) criteria (0-3)]	Not specified	Xiaoaiping combined with chemotherapy was found to be more effective than chemotherapy alone in reducing hair loss severity and improving quality of life in breast cancer patients. It also demonstrated a positive impact in mitigating other side effects, suggesting its potential as a supportive treatment.
													Alopecia-free time (Grade scale) [Time from study start to first alopecia (Grade 1-4)]	from the study start to the first observation of any alopecia grade
												Quality of life	FACT-B score	at the end of treatment
